# Supplementary material for: Seasonal regulation of herbivory and nutrient effects on macroalgal recruitment and succession in a Florida coral reef
Source: PeerJ. 2016 Nov 2;4:e2643. doi: 10.7717/peerj.2643 (PMC5101614; doi:10.7717/peerj.2643)
Supplement: Data S1 [file peerj-04-2643-s001.csv]

Season	Treatment	Herb	Nut	Filament	Foliose	Leathery	Art-Calc	Crustose	Total
January	NE	E	N	12	75	15	60	0	87
January	NE	E	N	5	70	10	60	0	85
January	NE	E	N	10	40	0	40	0	50
January	NE	E	N	4	45	45	0	20	72.5
January	AE	E	A	10	55	45	10	0	70
January	AE	E	A	8	35	25	10	0	53
January	AE	E	A	0	35	35	0	17.5	56.5
January	AH	H	A	3	0	0	0	0	20.5
January	AH	H	A	2.5	0	0	0	0	14
January	AH	H	A	0	0	0	0	0	10
January	AH	H	A	2.5	0	0	0	0	12.5
January	NH	H	N	0	0	0	0	0	11.5
January	NH	H	N	1.5	1.5	1.5	0	0	15.5
January	NH	H	N	0	0	0	0	0	15
January	NH	H	N	0	0	0	0	0	17.5
June	NE	E	N	55	55	15	40	10	136
June	NE	E	N	15	80	10	70	5	111
June	NE	E	N	55	35	5	30	1	106
June	NE	E	N	47.5	57.5	27.5	30	5	128
June	AE	E	A	15	1	0	1	20	46
June	AE	E	A	35	25	15	10	15	100
June	AE	E	A	22.5	75	40	35	5	117
June	AH	H	A	40	13	0.5	12.5	7.5	84.5
June	AH	H	A	10	10.5	0.5	10	10	46
June	AH	H	A	30	10	0	10	10	55.5
June	AH	H	A	40.5	8	0.5	7.5	7.5	69.5
June	NH	H	N	47.5	10.5	3	7.5	7.5	76.5
June	NH	H	N	35	7.5	0	7.5	10	63.5
June	NH	H	N	30	5	2.5	2.5	10	54
June	NH	H	N	50	7.5	0	7.5	10	71
