# Supplementary material for: Seasonal regulation of herbivory and nutrient effects on macroalgal recruitment and succession in a Florida coral reef
Source: PeerJ. 2016 Nov 2;4:e2643. doi: 10.7717/peerj.2643 (PMC5101614; doi:10.7717/peerj.2643)
Supplement: Data S2 [file peerj-04-2643-s002.csv]

Season	Treatment	Herb	Nut	Filament	Foliose	Leathery	Art-Calc	Crustose	Total
January	NE	E	N	0	3	0	60	5	68
January	AE	E	A	80	0	0	0	0	80
January	AH	H	A	5	14	0	0	5	24
January	NH	H	N	7.5	7.5	0	0	12.5	27.5
January	NE	E	N	0	5	0	80	0	87
January	AE	E	A	60	60	0	0	0	120
January	AH	H	A	10	15	2.5	0	10	37.5
January	NH	H	N	5	12.5	0	0	0	17.5
January	NE	E	N	0	40	5	5	0	50
January	AH	H	A	27.5	5	0	0	2.5	35
January	NH	H	N	0	7.5	0	0	0	7.5
January	NE	E	N	17.5	12.5	15	25	2.5	72.5
January	AE	E	A	20	40	0	0	0	60
January	AH	H	A	35	2.5	0	0	17.5	55
January	NH	H	N	25	15	0	0	0	40
June	NE	E	N	30	0	0	80	0	110
June	AE	E	A	6	40	50	0	0	96
June	AH	H	A	76	0	2.5	0	0	78.5
June	NH	H	N	28	20	0	0	12.5	60.5
June	NE	E	N	30	1	1	0	10	42
June	AE	E	A	40	30	0	0	0	70
June	AH	H	A	40	0.5	0	0	2.5	43
June	NH	H	N	35	7.5	0	0	35	77.5
June	NE	E	N	10	1	0	15	0	26
June	AH	H	A	62.5	0	0	0	0	62.5
June	NH	H	N	20	0	0	0	0	20
June	NE	E	N	25	7.5	35	42.5	0	110
June	AE	E	A	40	30	0.5	20	0	90.5
June	AH	H	A	30	0	0	0	0	30
June	NH	H	N	35	2.5	0	0	0	37.5
