# Supplementary material for: Seasonal regulation of herbivory and nutrient effects on macroalgal recruitment and succession in a Florida coral reef
Source: PeerJ. 2016 Nov 2;4:e2643. doi: 10.7717/peerj.2643 (PMC5101614; doi:10.7717/peerj.2643)
Supplement: Data S3 [file peerj-04-2643-s003.csv]

Zone	Site	Season	Month	Year	Transects	TotalDens	TotalBiom	HerbDens	HerbBiom
Florida Keys	NearPickles	Summer	September	2011	1	58.3	7366.1	58.3	7366.1
Florida Keys	NearPickles	Summer	September	2011	2	53.3	11610.3	51.7	11046.7
Florida Keys	NearPickles	Summer	September	2011	3	25	4647.2	21.7	3962
Florida Keys	NearPickles	Summer	September	2011	4	30	4445.2	25	3731.9
Florida Keys	NearPickles	Summer	September	2011	5	25	5181.3	20	4950.2
Florida Keys	NearPickles	Summer	September	2011	6	20	4810.7	20	4810.7
Florida Keys	NearPickles	Summer	September	2011	7	13.3	2209.7	13.3	2209.7
Florida Keys	NearPickles	Summer	September	2011	8	40	6674.8	40	6674.8
Florida Keys	NearPickles	Summer	September	2011	9	81.7	12603.1	15	3650.6
Florida Keys	NearPickles	Summer	September	2011	10	33.3	7758.8	15	2575
Florida Keys	NearPickles	Summer	September	2011	11	20	4445.4	13.3	3506.1
Florida Keys	NearPickles	Summer	September	2011	12	26.7	3281.9	21.7	2933.8
Florida Keys	NearPickles	Winter	January	2012	1	51.7	4632	48.3	3882.4
Florida Keys	NearPickles	Winter	January	2012	2	33.3	4299.6	23.3	2917.7
Florida Keys	NearPickles	Winter	January	2012	3	46.7	4643.9	40	2389.4
Florida Keys	NearPickles	Winter	January	2012	4	23.3	3361.7	20	3042.9
Florida Keys	NearPickles	Winter	January	2012	5	60	6900.5	58.3	5846.2
Florida Keys	NearPickles	Winter	January	2012	6	63.3	8174.1	30	5742.7
Florida Keys	NearPickles	Winter	January	2012	7	25	6416.3	23.3	5967.2
Florida Keys	NearPickles	Winter	January	2012	8	35	8967.5	28.3	5286.7
Florida Keys	NearPickles	Winter	January	2012	9	58.3	12495.3	40	9877.8
Florida Keys	NearPickles	Winter	January	2012	10	45	6474.2	45	6474.2
Florida Keys	NearPickles	Winter	January	2012	11	61.7	4251.7	23.3	1780.2
Florida Keys	NearPickles	Winter	January	2012	12	28.3	2175.4	26.6	2148.3
Florida Keys	NearPickles	Spring	April	2012	1	30	8605.1	28.3	6317
Florida Keys	NearPickles	Spring	April	2012	2	15	1611.9	15	1611.9
Florida Keys	NearPickles	Spring	April	2012	3	28.3	6148.3	28.3	6148.3
Florida Keys	NearPickles	Spring	April	2012	4	33.3	8022.7	28.3	7133.3
Florida Keys	NearPickles	Spring	April	2012	5	15	2686	15	2686
Florida Keys	NearPickles	Spring	April	2012	6	30	6224.4	30	6224.4
Florida Keys	NearPickles	Spring	April	2012	7	30	5905.6	20	1901.7
Florida Keys	NearPickles	Spring	April	2012	8	31.7	6780.3	28.3	6137.3
Florida Keys	NearPickles	Spring	April	2012	9	26.7	3340.6	23.3	2655.4
Florida Keys	NearPickles	Spring	April	2012	10	106.7	15405.7	26.7	9010.9
Florida Keys	NearPickles	Spring	April	2012	11	25	3533.1	23.3	2969.5
Florida Keys	NearPickles	Spring	April	2012	12	70	9233.7	63.3	6203.2
Florida Keys	NearPickles	Summer	July	2012	1	36.7	3014	35	2986.1
Florida Keys	NearPickles	Summer	July	2012	2	38.3	2986.8	36.7	2784.9
Florida Keys	NearPickles	Summer	July	2012	3	56.7	8424.5	51.7	5693.1
Florida Keys	NearPickles	Summer	July	2012	4	81.7	17555.5	76.7	27277
Florida Keys	NearPickles	Summer	July	2012	5	36.7	3011.5	36.7	3011.5
Florida Keys	NearPickles	Summer	July	2012	6	33.3	8692.8	28.3	6629.4
Florida Keys	NearPickles	Summer	July	2012	7	25	5477.2	23.3	4913.6
Florida Keys	NearPickles	Summer	July	2012	8	21.7	3938.4	18.3	3479.1
Florida Keys	NearPickles	Summer	July	2012	9	15	8233.4	10	2053.1
Florida Keys	NearPickles	Summer	July	2012	10	31.7	6460.2	26.7	5437.2
Florida Keys	NearPickles	Summer	July	2012	11	111.7	13557	21.7	6298.3
Florida Keys	NearPickles	Summer	July	2012	12	28.3	5112.8	20	1800.6
